# Supplementary material for: Translational Research on Azacitidine Post-Remission Therapy of Acute Myeloid Leukemia in Elderly Patients (QOL-ONE Trans-2)
Source: Int J Mol Sci. 2024 Oct 30;25(21):11646. doi: 10.3390/ijms252111646 (PMC11545844; doi:10.3390/ijms252111646)
Supplement: Supplementary file 1 [file ijms-25-11646-s001.zip]

Archive with 1 entries (1 files):
- ijms-3254905-supplementary.pdf
